# Supplementary material for: A novel lipid metabolism-based risk model associated with immunosuppressive mechanisms in diffuse large B-cell lymphoma
Source: Lipids Health Dis. 2024 Jan 22;23:20. doi: 10.1186/s12944-024-02017-z (PMC10801940; doi:10.1186/s12944-024-02017-z)
Supplement: Supplementary file 3 — Supplementary Material 3 [file 12944_2024_2017_MOESM3_ESM.xlsx]

## Sheet: Sheet1
AACS
ABCA1
ABCB4
ABCC3
ABCD1
ABHD4
ABHD5
ACAA1
ACAA2
ACACA
ACACB
ACAD10
ACADL
ACADM
ACAT2
ACBD4
ACBD5
ACBD6
ACER1
ACHE
ACLY
ACOT11
ACOT12
ACOT4
ACOT7
ACOT8
ACOT9
ACOX1
ACOX2
ACOX3
ACOXL
ACSBG2
ACSF3
ACSL1
ACSL3
ACSL4
ACSL5
ACSL6
ACSM3
ACSS3
ADIPOQ
AGK
AGPAT1
AGPAT2
AGPAT3
AGPAT4
AGPAT5
AGPS
AHRR
AKR1B1
AKR1C1
AKR1C3
AKR1C4
AKR1D1
ALAS1
ALB
ALDH3A2
ALDH3B1
ALDH3B2
ALOX12
ALOX12B
ALOX15
ALOX15B
ALOX5
ALOXE3
ALPI
AMACR
ANGPTL4
ANKRD1
APOA1
APOA2
APOA5
ARF1
ARF3
ARNT
ARNT2
ARNTL
ARSA
ARSB
ARSD
ARSF
ARSG
ARSI
ARSJ
ARSK
ASAH1
B3GALNT1
BAAT
BCHE
BDH1
BDH2
BMX
CARM1
CAV1
CCNC
CCND3
CD36
CDIPT
CDK4
CDK8
CEBPA
CEBPB
CEBPD
CEPT1
CERK
CGA
CH25H
CHAT
CHD9
CHKA
CHKB
CHPT1
CIDEA
CIDEC
CLOCK
CPNE1
CPNE3
CPNE6
CPT1A
CPT2
CRAT
CRLS1
CROT
CSNK1G2
CSNK2A1
CSNK2A2
CTSA
CUBN
CYP11A1
CYP11B2
CYP17A1
CYP19A1
CYP1A2
CYP1B1
CYP24A1
CYP27A1
CYP27B1
CYP2C19
CYP2C8
CYP2C9
CYP2E1
CYP2J2
CYP3A4
CYP46A1
CYP4A11
CYP4B1
CYP4F11
CYP4F8
CYP7A1
CYP7B1
CYP8B1
DBI
DDHD1
DDHD2
DECR1
DECR2
DEGS1
DEGS2
DGAT1
DGAT2
DGKA
DGKB
DGKD
DGKE
DGKG
DGKH
DGKI
DGKZ
DHCR24
DHRS7B
DPEP1
DPEP2
DPEP3
EBF1
ECHS1
EGR2
EHHADH
ELOVL2
ELOVL3
ELOVL4
ELOVL6
ELOVL7
ENPP6
ENPP7
EP300
EPHX2
ESRRA
ESYT1
ETNK1
FAAH2
FABP1
FABP2
FABP4
FABP6
FABP7
FAM120B
FAR2
FASN
FDFT1
FHL2
G0S2
GBA2
GC
GDE1
GDPD1
GDPD3
GDPD5
GGPS1
GGT5
GK
GK2
GLA
GLIPR1
GLTP
GNPAT
GPAM
GPD1
GPD1L
GPD2
GPX1
GPX4
GRHL1
GSTM4
HACL1
HADH
HADHA
HAO2
HDAC3
HMGCLL1
HMGCR
HPGDS
HSD17B1
HSD17B11
HSD17B12
HSD17B3
HSD17B4
HSD17B8
HSD3B1
HSD3B2
HSD3B7
IDI1
IDI2
INPP4A
INPP5D
INPP5F
INPPL1
INSIG1
INSIG2
KLF4
KLF5
KPNB1
LBR
LCLAT1
LGMN
LIPE
LIPH
LPCAT1
LPCAT4
LPGAT1
LPIN1
LPIN2
LPIN3
LPL
LRP2
LSS
LTC4S
LYPLA1
LYPLA2
MAPKAPK2
MBOAT2
MBOAT7
MBTPS1
MCAT
MCEE
ME1
MECR
MED10
MED11
MED13
MED13L
MED15
MED16
MED19
MED20
MED22
MED23
MED24
MED26
MED28
MED29
MED30
MED31
MED4
MED6
MED8
MGLL
MID1IP1
MLYCD
MMAA
MOGAT1
MOGAT2
MOGAT3
MTF1
MTM1
MTMR1
MTMR14
MTMR2
MTMR3
MTMR4
MTMR6
MTMR7
MTMR9
MVD
MVK
NCOA1
NCOA2
NCOA3
NCOA6
NCOR2
NEU1
NEU2
NEU3
NFKB1
NFYA
NFYB
NPAS2
NR1H2
NR1H4
NR2F2
NRF1
NSDHL
OCRL
OLAH
ORMDL1
ORMDL2
ORMDL3
OSBP
OSBPL10
OSBPL1A
OSBPL2
OSBPL3
OSBPL6
OSBPL7
OSBPL8
OSBPL9
OXCT2
PCCA
PCCB
PCK1
PCYT1A
PEMT
PEX11A
PHOSPHO1
PHYH
PI4K2A
PI4KB
PIK3C2G
PIK3C3
PIK3CA
PIK3CB
PIK3CD
PIK3CG
PIK3R1
PIK3R2
PIK3R3
PIK3R4
PIK3R5
PIKFYVE
PIP4K2B
PIP4K2C
PIP5K1A
PIP5K1B
PIP5K1C
PITPNM1
PITPNM2
PITPNM3
PLA2G12A
PLA2G15
PLA2G1B
PLA2G2E
PLA2G2F
PLA2G3
PLA2G4F
PLA2G6
PLA2R1
PLB1
PLD1
PLD2
PLD3
PLD4
PLEKHA1
PLEKHA4
PLEKHA8
PMVK
PNPLA2
PNPLA3
PNPLA4
PNPLA5
PNPLA7
PNPLA8
POMC
PON1
PON2
PON3
PPARA
PPARD
PPARG
PPARGC1A
PPM1L
PPP1CA
PPP1CC
PPT1
PRKAA2
PRKAB2
PRKACA
PRKACB
PRKD1
PRKD2
PRKD3
PSAP
PTDSS1
PTDSS2
PTEN
PTGDS
PTGES
PTGES3
PTGIS
PTGR1
PTGS1
PTGS2
RAB14
RAN
RELA
RGL1
RORA
RUFY1
RXRA
RXRB
SACM1L
SAR1B
SBF1
SBF2
SCAP
SCD
SCD5
SCP2
SEC24B
SEC24C
SEC24D
SGMS1
SGMS2
SGPL1
SGPP1
SGPP2
SIN3B
SLC10A1
SLC10A2
SLC22A5
SLC25A17
SLC25A20
SLC27A1
SLC27A2
SLC27A3
SLC27A5
SLC2A4
SLC44A1
SLC44A2
SLC44A3
SLC44A4
SLC44A5
SLCO1A2
SLCO1B1
SLCO1B3
SMARCD3
SMPD1
SMPD2
SP1
SPHK1
SPHK2
SPTLC1
SPTLC2
SQLE
SRD5A3
SREBF1
STAR
STARD10
STARD3
STARD4
STARD5
STARD6
STARD7
STS
SULT2A1
SUMF1
SUMF2
SYNJ1
TAZ
TBL1X
TECR
THEM4
THEM5
THRAP3
TIAM2
TM7SF2
TNF
TNFAIP8
TNFAIP8L1
TNFAIP8L2
TNFAIP8L3
TNFRSF21
TRIB3
TSPO
TXNRD1
UBE2I
UGCG
UGT8
VAC14
VAPA
VAPB
VDR
WNT10B
ZNF467
PLA2G2A
